# Supplementary material for: Expression Patterns, Genomic Conservation and Input Into Developmental Regulation of the GGDEF/EAL/HD-GYP Domain Proteins in Streptomyces
Source: Front Microbiol. 2018 Oct 23;9:2524. doi: 10.3389/fmicb.2018.02524 (PMC6205966; doi:10.3389/fmicb.2018.02524)
Supplement: Supplementary file 2 [file Table_2.xlsx]

## Sheet: Sheet1
Table S2. A list of Streptomyces species used in the study and their accession numbers
Organism name	Refseq File name	Number of proteins	Genomic G+C %	Accession	Version	Description
Streptomyces_albireticuli	GCF_002192455.1_ASM219245v1_genomic.gbff	6550	72.5	NZ_CP021744	NZ_CP021744.1	Streptomyces albireticuli strain SMD11 chromosome, complete genome.
Streptomyces_albulus_NK660	GCF_000695235.1_ASM69523v1_genomic.gbff	7552	72	NZ_CP007574	NZ_CP007574.1	Streptomyces albulus strain NK660, complete genome.
Streptomyces_albulus_ZPM	GCF_000963515.1_ASM96351v1_genomic.gbff	8058	72	NZ_CP006871	NZ_CP006871.1	Streptomyces albulus ZPM, complete genome.
Streptomyces_albus_J1074	GCF_000359525.1_ASM35952v1_genomic.gbff	5796	73.1	NC_020990	NC_020990.1	Streptomyces albus J1074, complete genome.
Streptomyces_ambofaciens	GCF_001632865.1_ASM163286v1_genomic.gbff	6915	72.1	NZ_CP012949	NZ_CP012949.1	Streptomyces ambofaciens strain DSM 40697, complete genome.
Streptomyces_ambofaciens_ATCC_23877	GCF_001267885.1_ASM126788v1_genomic.gbff	7108	72	NZ_CP012382	NZ_CP012382.1	Streptomyces ambofaciens ATCC 23877, complete genome.
Streptomyces_autolyticus	GCF_001983975.1_ASM198397v1_genomic.gbff	7686	70.9	NZ_CP019458	NZ_CP019458.1	Streptomyces autolyticus strain CGMCC0516, complete genome.
Streptomyces_avermitilis_MA_4680___NBRC_14893	GCF_000009765.2_ASM976v2_genomic.gbff	7399	70.6	NC_003155	NC_003155.5	Streptomyces avermitilis MA-4680 = NBRC 14893 DNA, complete genome.
Streptomyces_bingchenggensis_BCW_1	GCF_000092385.1_ASM9238v1_genomic.gbff	9359	70.6	NC_016582	NC_016582.1	Streptomyces bingchenggensis BCW-1, complete genome.
Streptomyces_cattleya_NRRL_8057___DSM_46488	GCF_000237305.1_ASM23730v1_genomic.gbff	5442	72.7	NC_016111	NC_016111.1	Streptomyces cattleya str. NRRL 8057 main chromosome, complete genome.
Streptomyces_clavuligerus	GCF_001693675.1_ASM169367v1_genomic.gbff	5575	72.2	NZ_CP016559	NZ_CP016559.1	Streptomyces clavuligerus strain F613-1 chromosome, complete genome.
Streptomyces_coelicolor_A3_2_	GCF_000203835.1_ASM20383v1_genomic.gbff	7767	72.1	NC_003888	NC_003888.3	Streptomyces coelicolor A3(2) chromosome, complete genome.
Streptomyces_collinus_Tu_365	GCF_000444875.1_ASM44487v1_genomic.gbff	6881	72.5	NC_021985	NC_021985.1	Streptomyces collinus Tu 365, complete genome.
Streptomyces_cyaneogriseus_subsp._noncyanogenus	GCF_000931445.1_ASM93144v1_genomic.gbff	6243	72.6	NZ_CP010849	NZ_CP010849.1	Streptomyces cyaneogriseus subsp. noncyanogenus strain NMWT 1, complete genome.
Streptomyces_formicae	GCF_002556545.1_ASM255654v1_genomic.gbff	7939	71.4	NZ_CP022685	NZ_CP022685.1	Streptomyces formicae strain KY5 chromosome, complete genome.
Streptomyces_fulvissimus_DSM_40593	GCF_000385945.1_ASM38594v1_genomic.gbff	6784	71.5	NC_021177	NC_021177.1	Streptomyces fulvissimus DSM 40593, complete genome.
Streptomyces_gilvosporeus	GCF_002082195.1_ASM208219v1_genomic.gbff	7145	70.9	NZ_CP020569	NZ_CP020569.1	Streptomyces gilvosporeus strain F607, complete genome.
Streptomyces_glaucescens	GCF_000761215.1_ASM76121v1_genomic.gbff	6212	72.8	NZ_CP009438	NZ_CP009438.1	Streptomyces glaucescens strain GLA.O, complete genome.
Streptomyces_globisporus_C_1027	GCF_000261345.2_ASM26134v2_genomic.gbff	6516	71.6	NZ_CP013738	NZ_CP013738.1	Streptomyces globisporus C-1027, complete genome.
Streptomyces_griseochromogenes	GCF_001542625.1_ASM154262v2_genomic.gbff	8999	70.8	NZ_CP016279	NZ_CP016279.1	Streptomyces griseochromogenes strain ATCC 14511, complete genome.
Streptomyces_griseus_subsp._griseus_NBRC_13350	GCF_000010605.1_ASM1060v1_genomic.gbff	6984	72	NC_010572	NC_010572.1	Streptomyces griseus subsp. griseus NBRC 13350 DNA, complete genome.
Streptomyces_hygroscopicus	GCF_002021875.1_ASM202187v1_genomic.gbff	9434	70.6	NZ_CP018627	NZ_CP018627.1	Streptomyces hygroscopicus strain XM201, complete genome.
Streptomyces_hygroscopicus_subsp._jinggangensis_5008	GCF_000245355.1_ASM24535v1_genomic.gbff	8804	71.8	NC_017765	NC_017765.1	Streptomyces hygroscopicus subsp. jinggangensis 5008, complete genome.
Streptomyces_hygroscopicus_subsp._jinggangensis_TL01	GCF_000340845.1_ASM34084v1_genomic.gbff	8564	71.9	NC_020895	NC_020895.1	Streptomyces hygroscopicus subsp. jinggangensis TL01, complete genome.
Streptomyces_hygroscopicus_subsp._limoneus	GCF_001447075.1_ASM144707v1_genomic.gbff	7393	72	NZ_CP013219	NZ_CP013219.1	Streptomyces hygroscopicus subsp. limoneus strain KCTC 1717 chromosome I, complete sequence.
Streptomyces_leeuwenhoekii	GCF_001013905.1_sleC34_genomic.gbff	6403	72.4	NZ_LN831790	NZ_LN831790.1	Streptomyces leeuwenhoekii genome assembly sleC34, chromosome : chromosome.
Streptomyces_lincolnensis	GCF_001685355.1_ASM168535v1_genomic.gbff	8828	71.1	NZ_CP016438	NZ_CP016438.1	Streptomyces lincolnensis strain NRRL 2936, complete genome.
Streptomyces_lividans_TK24	GCF_000739105.1_ASM73910v1_genomic.gbff	7413	72.2	NZ_CP009124	NZ_CP009124.1	Streptomyces lividans TK24, complete genome.
Streptomyces_lydicus_A02	GCF_000952035.2_ASM95203v2_genomic.gbff	7853	70.7	NZ_CP007699	NZ_CP007699.2	Streptomyces lydicus strain A02 chromosome, complete genome.
Streptomyces_lydicus_GS93	GCF_001984445.1_ASM198444v1_genomic.gbff	6972	71.9	NZ_CP019457	NZ_CP019457.1	Streptomyces lydicus strain GS93 isolate 23 chromosome, complete genome.
Streptomyces_malaysiensis	GCF_002591335.1_ASM259133v1_genomic.gbff	8089	70.9	NZ_CP023992	NZ_CP023992.1	Streptomyces malaysiensis DSM4137 chromosome, complete sequence.
Streptomyces_niveus	GCF_002009175.1_ASM200917v1_genomic.gbff	6733	70.4	NZ_CP018047	NZ_CP018047.1	Streptomyces niveus strain SCSIO 3406, complete genome.
Streptomyces_noursei_ATCC_11455	GCF_001704275.1_ASM170427v1_genomic.gbff	7995	71.4	NZ_CP011533	NZ_CP011533.1	Streptomyces noursei ATCC 11455, complete genome.
Streptomyces_pactum	GCF_001767375.1_ASM176737v1_genomic.gbff	6475	72.2	NZ_CP016795	NZ_CP016795.1	Streptomyces pactum strain KLBMP 5084 chromosome, complete genome.
Streptomyces_parvulus	GCF_001660045.1_ASM166004v1_genomic.gbff	6348	72.8	NZ_CP015866	NZ_CP015866.1	Streptomyces parvulus strain 2297 chromosome, complete genome.
Streptomyces_peucetius_subsp._caesius_ATCC_27952	GCF_002777535.1_ASM277753v1_genomic.gbff	6402	70.4	NZ_CP022438	NZ_CP022438.1	Streptomyces peucetius subsp. caesius ATCC 27952 chromosome, complete genome.
Streptomyces_pluripotens	GCF_000802245.2_ASM80224v2_genomic.gbff	6014	69.9	NZ_CP021080	NZ_CP021080.1	Streptomyces pluripotens strain MUSC 135 chromosome, complete genome.
Streptomyces_pratensis_ATCC_33331	GCF_000176115.2_ASM17611v2_genomic.gbff	6257	71	NC_016114	NC_016114.1	Streptomyces pratensis ATCC 33331, complete genome.
Streptomyces_pristinaespiralis	GCF_001278075.1_ASM127807v1_genomic.gbff	7122	71.3	NZ_CP011340	NZ_CP011340.1	Streptomyces pristinaespiralis strain HCCB 10218, complete genome.
Streptomyces_puniciscabiei	GCF_001735805.1_ASM173580v1_genomic.gbff	7915	71.1	NZ_CP017248	NZ_CP017248.1	Streptomyces puniciscabiei strain TW1S1 chromosome, complete genome.
Streptomyces_reticuli	GCF_001511815.1_TUE45_genomic.gbff	7117	72.6	NZ_LN997842	NZ_LN997842.1	Streptomyces reticuli genome assembly TUE45, chromosome
Streptomyces_rubrolavendulae	GCF_001750785.1_ASM175078v1_genomic.gbff	5267	74.1	NZ_CP017316	NZ_CP017316.1	Streptomyces rubrolavendulae strain MJM4426, complete genome.
Streptomyces_sampsonii	GCF_001704195.1_ASM170419v1_genomic.gbff	5909	73.3	NZ_CP016824	NZ_CP016824.1	Streptomyces sampsonii strain KJ40 chromosome, complete genome.
Streptomyces_scabiei_87.22	GCF_000091305.1_ASM9130v1_genomic.gbff	8504	71.4	NC_013929	NC_013929.1	Streptomyces scabiei 87.22 complete genome.
Streptomyces_silaceus	GCF_001975025.1_ASM197502v1_genomic.gbff	7082	71.9	NZ_CP015588	NZ_CP015588.1	Streptomyces silaceus strain ACCC40021, complete genome.
Streptomyces_sp._3211	GCF_002028385.1_ASM202838v1_genomic.gbff	7183	72	NZ_CP020039	NZ_CP020039.1	Streptomyces sp. 3211, complete sequence.
Streptomyces_sp._4F	GCF_001484705.1_ASM148470v1_genomic.gbff	6813	72.2	NZ_CP013142	NZ_CP013142.1	Streptomyces sp. 4F, complete genome.
Streptomyces_sp._769	GCF_000816025.1_ASM81602v1_genomic.gbff	8201	71.5	NZ_CP003987	NZ_CP003987.1	Streptomyces sp. 769, complete genome.
Streptomyces_sp._CCM_MD2014	GCF_000772045.1_ASM77204v1_genomic.gbff	7203	72.1	NZ_CP009754	NZ_CP009754.1	Streptomyces sp. CCM_MD2014, complete genome.
Streptomyces_sp._CdTB01	GCF_001484565.1_ASM148456v1_genomic.gbff	8548	71.6	NZ_CP013743	NZ_CP013743.1	Streptomyces sp. CdTB01, complete genome.
Streptomyces_sp._CFMR_7	GCF_001278095.1_ASM127809v1_genomic.gbff	6734	72	NZ_CP011522	NZ_CP011522.1	Streptomyces sp. CFMR 7 strain CFMR-7, complete genome.
Streptomyces_sp._CLI2509	GCF_002288075.1_ASM228807v1_genomic.gbff	5692	73.1	NZ_CP021118	NZ_CP021118.1	Streptomyces sp. CLI2509, complete genome.
Streptomyces_sp._CNQ_509	GCF_001011035.1_ASM101103v1_genomic.gbff	6559	72.9	NZ_CP011492	NZ_CP011492.1	Streptomyces sp. CNQ-509, complete genome.
Streptomyces_sp._fd1_xmd	GCF_002007685.1_ASM200768v1_genomic.gbff	6751	72.3	NZ_CP019798	NZ_CP019798.1	Streptomyces sp. fd1-xmd chromosome, complete genome.
Streptomyces_sp._FR_008	GCF_001431765.1_ASM143176v1_genomic.gbff	5827	73.2	NZ_CP009802	NZ_CP009802.1	Streptomyces sp. FR-008, complete genome.
Streptomyces_sp._Mg1	GCF_000412265.2_ASM41226v2_genomic.gbff	6652	72.2	NZ_CP011664	NZ_CP011664.1	Streptomyces sp. Mg1, complete genome.
Streptomyces_sp._MOE7	GCF_002090335.1_ASM209033v1_genomic.gbff	6833	71.8	NZ_CP019779	NZ_CP019779.1	Streptomyces sp. MOE7 chromosome, complete genome.
Streptomyces_sp._PAMC_26508	GCF_000364805.1_ASM36480v1_genomic.gbff	6386	71	NC_021055	NC_021055.1	Streptomyces sp. PAMC26508, complete genome.
Streptomyces_sp._RTd22	GCF_001650215.1_ASM165021v1_genomic.gbff	8657	71.1	NZ_CP015726	NZ_CP015726.1	Streptomyces sp. RTd22 chromosome, complete genome.
Streptomyces_sp._S10_2016_	GCF_001611795.1_ASM161179v1_genomic.gbff	7722	71.3	NZ_CP015098	NZ_CP015098.1	Streptomyces sp. S10(2016), complete genome.
Streptomyces_sp._S8	GCF_002094995.1_ASM209499v1_genomic.gbff	6159	72.1	NZ_CP015362	NZ_CP015362.1	Streptomyces sp. S8, complete genome.
Streptomyces_sp._SAT1	GCF_001654495.1_ASM165449v1_genomic.gbff	6151	73	NZ_CP015849	NZ_CP015849.1	Streptomyces sp. SAT1 chromosome, complete genome.
Streptomyces_sp._SCSIO_03032	GCF_002128305.1_ASM212830v1_genomic.gbff	5228	73.2	NZ_CP021121	NZ_CP021121.1	Streptomyces sp. SCSIO 03032 chromosome, complete genome.
Streptomyces_sp._Sge12	GCF_002080455.1_ASM208045v1_genomic.gbff	6886	72.1	NZ_CP020555	NZ_CP020555.1	Streptomyces sp. Sge12, complete genome.
Streptomyces_sp._SirexAA_E	GCF_000177195.2_ASM17719v2_genomic.gbff	6347	71.6	NC_015953	NC_015953.1	Streptomyces sp. SirexAA-E, complete genome.
Streptomyces_sp._TN58	GCF_001941845.1_ASM194184v1_genomic.gbff	6529	72.1	NZ_CP018870	NZ_CP018870.1	Streptomyces sp. TN58 chromosome, complete genome.
Streptomyces_sp._Tue_6075	GCF_001931635.1_ASM193163v1_genomic.gbff	6670	71.6	NZ_CP010833	NZ_CP010833.1	Streptomyces sp. Tue6075, complete genome.
Streptomyces_venezuelae	GCF_001886595.1_ASM188659v1_genomic.gbff	7192	72.4	NZ_CP018074	NZ_CP018074.1	Streptomyces venezuelae strain NRRL B-65442 genome.
Streptomyces_vietnamensis	GCF_000830005.1_ASM83000v1_genomic.gbff	7558	72.1	NZ_CP010407	NZ_CP010407.1	Streptomyces vietnamensis strain GIM4.0001, complete genome.
Streptomyces_violaceoruber	GCF_002082175.1_ASM208217v1_genomic.gbff	6573	72.3	NZ_CP020570	NZ_CP020570.1	Streptomyces violaceoruber strain S21, complete genome.
Streptomyces_violaceusniger_Tu_4113	GCF_000147815.2_ASM14781v3_genomic.gbff	8329	70.8	NC_015957	NC_015957.1	Streptomyces violaceusniger Tu 4113, complete genome.
Streptomyces_xiamenensis	GCF_000993785.2_ASM99378v2_genomic.gbff	5119	71.9	NZ_CP009922	NZ_CP009922.2	Streptomyces xiamenensis strain 318, complete genome.
Streptomyces_xinghaiensis_S187	GCF_000220705.2_ASM22070v2_genomic.gbff	5784	72.5	NZ_CP023202	NZ_CP023202.1	Streptomyces xinghaiensis S187 chromosome, complete genome.
