# Supplementary material for: Expression Patterns, Genomic Conservation and Input Into Developmental Regulation of the GGDEF/EAL/HD-GYP Domain Proteins in Streptomyces
Source: Front Microbiol. 2018 Oct 23;9:2524. doi: 10.3389/fmicb.2018.02524 (PMC6205966; doi:10.3389/fmicb.2018.02524)
Supplement: Supplementary file 3 [file Table_3.xls]

## Sheet: all
Table S3. Conservation of c-di-GMP metabolism genes across 93 Streptomyces species
gene name	vnz number	COG	Conservation	evalue	name	S. albireticuli MDJK11	S. alboflavus MDJK44	S. albulus ZPM	S. albulus NK660	S. vietnamensis J1074	S. albus BK3-25	S. albus DSM 41398	S. albus SM254	S. alfalfae ACCC40021	S. ambofaciens ATCC 23877	S. ambofaciens DSM 40697	S. autolyticus CGMCC0516	S. avermitilis MA-4680 NBRC 14893	S. bingchenggensis BCW-1	S. cattleya DSM 46488	S. cattleya NRRL 8057	S. chartreusis NRRL 3882 isolate NRRL3882	S. clavuligerus F613-1	S. coelicolor A3(2)	S. collinus Tu 365	S. cyaneogriseus noncyanogenus NMWT	S. formicae KY5	S. fulvissimus DSM 40593	S. gilvosporeus F607	S. glaucescens GLAO	S. globisporus C-1027	S. globisporus TFH56	S. griseochromogenes ATCC 14511	S. griseus griseus NBRC 13350	S. hygroscopicus XM201	S. hygroscopicus jinggangensis 5008	S. hygroscopicus jinggangensis TL01	S. hygroscopicus limoneus KCTC 1717	S. laurentii ATCC 31255	S. lavendulae lavendulae CCM 3239	S. leeuwenhoekii sleC34	S. lincolnensis NRRL 2936	S. lividans TK24	S. lunaelactis MM109	S. lydicus 103	S. lydicus A02	S. malaysiensis DSM4137	S. niveus SCSIO 3406	S. noursei ATCC 11455
BldD	vnz_05285		93			SMD11_5545	SMD44_01524	SAZ_10310	DC74_1945	XNR_5362	SLNHY_6438	SLNWT_6449	Salbus254_5632	A7J05_29635	SAM23877_1541	SAM40697_1368	BV401_36575	SAVERM_6861	SBI_02366	SCATT_53330	SCAT_5335	SCNRRL3882_6614	BB341_24360	SCO1489	B446_07690	TU94_06125	KY5_1272	SFUL_998	B1H19_09410	SGLAU_05990	WQO_05170	DIJ69_29185	AVL59_33910	SGR_6045	SHXM_02421	SHJG_2914	SHJGH_2678	SHL15_1464	SLA_0986	SLAV_30080	sle_56200	SLINC_1671	SLIV_30325	SLUN_06715	SL103_12090	T261_6768	SMALA_6531	BBN63_29295	SNOUR_33020
CdgA	vnz_12760	COG5001	93	8.77e-71	Predicted signal transduction protein containing a membrane domain, an EAL and a GGDEF domain	SMD11_4365	SMD44_03115	SAZ_17505	DC74_3285	XNR_1722	SLNHY_2366	SLNWT_2369	Salbus254_1986	A7J05_22790	SAM23877_2865	SAM40697_2628	BV401_18035	SAVERM_5237	SBI_06832	SCATT_18770	SCAT_1884	SCNRRL3882_5057	BB341_18470	SCO2817	B446_14845	TU94_12365	KY5_2963	SFUL_2414	B1H19_15800	SGLAU_12840	WQO_11950	DIJ69_22290	AVL59_41785	SGR_4717	SHXM_04488	SHJG_4317	SHJGH_4081	SHL15_2884	SLA_2563	SLAV_23745	sle_44250	SLINC_3239	SLIV_23585	SLUN_14440	SL103_05230	T261_5276	SMALA_2877	BBN63_22660	SNOUR_26280
CdgB	vnz_19920	COG2199	93	8.65e-24	GGDEF domain, diguanylate cyclase (c-di-GMP synthetase) or its enzymatically inactive variants	SMD11_2853	SMD44_03870	SAZ_25545	DC74_4771	XNR_2413	SLNHY_4184	SLNWT_4189	Salbus254_2665	A7J05_19605	SAM23877_3425	SAM40697_3106	BV401_20850	SAVERM_3944	SBI_04959	SCATT_24450	SCAT_2461	SCNRRL3882_4400	BB341_12290	SCO4281	B446_17545	TU94_18235	KY5_3684c	SFUL_4083	B1H19_24420	SGLAU_15475	WQO_15340	DIJ69_18585	AVL59_45030	SGR_4052	SHXM_05075	SHJG_4835	SHJGH_4598	SHL15_3435	SLA_4108	SLAV_17545	sle_39010	SLINC_3871	SLIV_16990	SLUN_17985, SLUN_37500	SL103_32320	T261_3429	SMALA_3477	BBN63_18935	SNOUR_18095
RmdB	vnz_25525	COG5001	92	1.71e-75	Predicted signal transduction protein containing a membrane domain, an EAL and a GGDEF domain	SMD11_2075	SMD44_06104	SAZ_29710	DC74_5620	XNR_1338	SLNHY_1754	SLNWT_1754	Salbus254_1599	A7J05_11360	SAM23877_5245	SAM40697_4750	BV401_31200	SAVERM_2747	SBI_03576	SCATT_43110	SCAT_4326	SCNRRL3882_2340	BB341_06785	SCO5495	B446_25780	TU94_23180	KY5_5653	SFUL_5351	B1H19_28110	SGLAU_23600	WQO_25390	DIJ69_08235	AVL59_08495	SGR_2020	SHXM_07063	SHJG_6587	SHJGH_6347	SHL15_5225	SLA_5386	SLAV_12300	sle_21600	SLINC_5926	SLIV_11030	SLUN_27830	SL103_28400	T261_2567	SMALA_5467	BBN63_09260	SNOUR_14175
CdgC	vnz_25635	COG5001	92	5.42e-59	Predicted signal transduction protein containing a membrane domain, an EAL and a GGDEF domain	SMD11_2062	SMD44_06122	SAZ_29805	DC74_5640	XNR_1322	SLNHY_1726	SLNWT_1724	Salbus254_1583	A7J05_11285	SAM23877_5261	SAM40697_4764	BV401_31260	SAVERM_2734	SBI_03558	SCATT_43210	SCAT_4336	SCNRRL3882_2324, SCNRRL3882_5604	BB341_06715	SCO5511	B446_25850	TU94_23235	KY5_5670	SFUL_5365	B1H19_28200	SGLAU_23670, SGLAU_23665	WQO_25475	DIJ69_08160	AVL59_08590	SGR_2001	SHXM_07076	SHJG_6607	SHJGH_6367	SHL15_5244	SLA_5405, SLA_5407	SLAV_12200	sle_21480	SLINC_5941	SLIV_10950	SLUN_27900	SL103_28315	T261_2548	SMALA_5480	BBN63_09175	SNOUR_14070, SNOUR_14085
CdgE	vnz_22740	COG2199	91	2.07e-20	GGDEF domain, diguanylate cyclase (c-di-GMP synthetase) or its enzymatically inactive variants	SMD11_2562	SMD44_05532	SAZ_27300	DC74_5118	XNR_4028	SLNHY_4845	SLNWT_4853	Salbus254_4248	A7J05_13970	SAM23877_4752	SAM40697_4274	BV401_19630	SAVERM_3326	SBI_04595	SCATT_38130	SCAT_3824	SCNRRL3882_2944	BB341_09525	SCO4931	B446_23135	TU94_20655	KY5_5066	SFUL_4734	B1H19_25845	SGLAU_21260	WQO_22500	DIJ69_11245	AVL59_05390	SGR_2612	SHXM_04822	SHJG_6045	SHJGH_5807	SHL15_4697	SLA_4791	SLAV_14890	sle_27450	SLINC_5313	SLIV_13720	SLUN_25015	SL103_31015	T261_3095	SMALA_3225	BBN63_11825	SNOUR_16600
RmdA	vnz_33675	COG5001	82	1.61e-86	Predicted signal transduction protein containing a membrane domain, an EAL and a GGDEF domain	SMD11_5592	SMD44_07705, SMD44_07706			XNR_5660	SLNHY_7158	SLNWT_7170	Salbus254_6026	A7J05_04145	SAM23877_6614	SAM40697_5950	BV401_36880	SAVERM_7304	SBI_02315			SCNRRL3882_0880	BB341_01755	SCO0928	B446_31930	TU94_30355	KY5_7426	SFUL_6731		SGLAU_29290	WQO_31635	DIJ69_02040	AVL59_16275	SGR_709	SHXM_02308	SHJG_7877	SHJGH_7639	SHL15_6846	SLA_6627	SLAV_06195	sle_07070	SLINC_7387	SLIV_33290	SLUN_34995	SL103_14480		SMALA_6588	BBN63_03500
HdgB	vnz_24095	COG2206	79	1.5e-14	HD-GYP domain, c-di-GMP phosphodiesterase class II (or its inactivated variant)	SMD11_2321	SMD44_05796	SAZ_28470	DC74_5372		SLNHY_2074	SLNWT_2075		A7J05_12580	SAM23877_5007	SAM40697_4509	BV401_29695	SAVERM_3035	SBI_04007			SCNRRL3882_2662	BB341_08335	SCO5219	B446_24595	TU94_21750	KY5_5345	SFUL_5035	B1H19_26980	SGLAU_22445	WQO_23995	DIJ69_09750	AVL59_06850		SHXM_06738	SHJG_6332	SHJGH_6093	SHL15_4978	SLA_5058	SLAV_13495	sle_25210	SLINC_5611	SLIV_12270	SLUN_26470	SL103_29705	T261_2825	SMALA_5174	BBN63_10625	SNOUR_15375
HdgA	vnz_24090	COG2206	76	9.9e-40	HD-GYP domain, c-di-GMP phosphodiesterase class II (or its inactivated variant)	SMD11_2322	SMD44_05795	SAZ_28465			SLNHY_2075	SLNWT_2076		A7J05_12585	SAM23877_5006	SAM40697_4508	BV401_29690	SAVERM_3036	SBI_04008			SCNRRL3882_2663	BB341_08340	SCO5218	B446_24590	TU94_21745	KY5_5344	SFUL_5034	B1H19_26975	SGLAU_22440	WQO_23990	DIJ69_09755	AVL59_06845		SHXM_06737	SHJG_6331	SHJGH_6092	SHL15_4977	SLA_5057	SLAV_13500	sle_25220	SLINC_5610	SLIV_12275	SLUN_26465	SL103_29710	T261_2826	SMALA_5173	BBN63_10630	SNOUR_15380
EAL-GGDEF		COG2199	30	8.74e-17	GGDEF domain, diguanylate cyclase (c-di-GMP synthetase) or its enzymatically inactive variants			SAZ_08970							SAM23877_1455	SAM40697_1287		SAVERM_6965				SCNRRL3882_6701		SCO1397, SCO1398	B446_07200				B1H19_07765	SGLAU_05595			AVL59_33405			SHJG_2814, SHJG_7701	SHJGH_2578, SHJGH_7463	SHL15_1366			sle_57000	SLINC_1582	SLIV_30775		SL103_13675	T261_7206			SNOUR_34325
GGDEF		COG5001	15	1.06e-19	Predicted signal transduction protein containing a membrane domain, an EAL and a GGDEF domain	SMD11_1580, SMD11_3090												SAVERM_7515	SBI_06621	SCATT_35260	SCAT_3537							SFUL_3781	B1H19_22835													SLINC_5731							SNOUR_26880
CdgF	vnz_02140	COG5001	13	7.38e-83	Predicted signal transduction protein containing a membrane domain, an EAL and a GGDEF domain																	SCNRRL3882_0495																				SLINC_0557		SLUN_02740, SLUN_34950	SL103_25480
CdgD	vnz_19760	COG2199	8	4.09e-20	GGDEF domain, diguanylate cyclase (c-di-GMP synthetase) or its enzymatically inactive variants										SAM23877_4073									SCO5345																						T261_3983
6TM-GGDEF-EAL		COG5001	1	2.12e-77	Predicted signal transduction protein containing a membrane domain, an EAL and a GGDEF domain
HD-GYP-LuxR		COG2206	1	9.14e-54	HD-GYP domain, c-di-GMP phosphodiesterase class II (or its inactivated variant)																																							SLUN_31535
	error in genbank file, but gene is present
	missed by pan-genome pipeline
[truncated: 49 more columns]
